# Supplementary material for: Whole exome sequencing analysis of canine urothelial carcinomas without BRAF V595E mutation: Short in-frame deletions in BRAF and MAP2K1 suggest alternative mechanisms for MAPK pathway disruption
Source: PLoS Genet. 2023 Apr 20;19(4):e1010575. doi: 10.1371/journal.pgen.1010575 (PMC10153751; doi:10.1371/journal.pgen.1010575)
Supplement: S1 Table — BRAF and MAP2K1 target regions are listed with the corresponding primer sequences and 5’ fluorophore tag. The underlined sequence represents the 17 nucleotides that allow size discrimination between the BRAF V595 wild-type and mutant alleles. The lower case nucleotide represents the additional sequence mismatch introduced into the forward primer for the mutant allele to prevent spurious binding with the wild-type allele. The last two columns indicate the expected amplicon size obtained from wild-type alleles, and the observed amplicon sizes from the study cohort. (XLSX) [file pgen.1010575.s006.xlsx]

## Sheet: Table S2
Target	Fluorophore	Primer	Primer sequence (5'-3')	Wild-type amplicon (bp)	Observed mutant amplicon (bp)
BRAF exon 12	6FAM	Forward	AAATTAATGCAGTTTAGGAAGTTAAGATATCATT	251	236 , 242
		Reverse	TAAAGCCACCAGCAGCTATCA
MAP2K1 exon 2	VIC	Forward	TGGGACAGGACCAACCT	231	216
		Reverse	GAGTGGCCTCACCTTTCTG
MAP2K1 exon 3	NED	Forward	TCTCTTCCTCCCACCTTCTT	194	188
		Reverse	GCTGACAGGTTGCCACATA
BRAF V595 (wild-type)	PET	Forward	CAGGAAACAGCTATGACAATAGGTGATTTTGGTCTAGCCACAGT	168	n/a
		Reverse	GTCACTCAGTAGCACCTCAGGG
BRAF V595 (mutant)	PET	Forward	AATAGGTGATTTTGGTCTAGCCAgAGA	n/a	151
		Reverse	GTCACTCAGTAGCACCTCAGGG
